# Supplementary material for: Traumatic Intralenticular Neovascularization in a HLA B27+ Pediatric Patient
Source: Diagnostics (Basel). 2021 Aug 18;11(8):1493. doi: 10.3390/diagnostics11081493 (PMC8392562; doi:10.3390/diagnostics11081493)
Supplement: Supplementary file 1 [file diagnostics-11-01493-s001.zip]

Archive with 1 entries (1 files):
- diagnostics-1310910-supplementary.mp4
